# Supplementary material for: Gating and ion selectivity of Channelrhodopsins are critical for photo-activated orientation of Chlamydomonas as shown by in vivo point mutation
Source: Nat Commun. 2022 Nov 25;13:7253. doi: 10.1038/s41467-022-35018-6 (PMC9700795; doi:10.1038/s41467-022-35018-6)
Supplement: Supplementary file 3 — Source Data [file 41467_2022_35018_MOESM3_ESM.xlsx]

## Sheet: Figure 3
	ratio ChR1/AtpB				ratio ChR2/AtpB
	1	2	mean			1	2	mean
WT	0.763965	0.82543	0.794697		WT	0.00109273	0.0288714	0.0149821
C1	0.830501	0.78736	0.80893		C2	0.654939	0.791496	0.723218
C1-E162T	0.910476	0.652773	0.781625		C2-E123T	0.276302	0.330956	0.303629
					C2-E90Q	0.421735	0.662618	0.542176
					C2-E90R	0.143601	0.176548	0.160074

## Sheet: Figure 4
	WT	C1	C2	C1-E162T	C2-E123T	C2-E90Q		WT	C1	C2	C1-E162T	C2-E123T	C2-E90Q
	photons/m^2s							rel. Photosensitivity (%)
	3200000000000000	2067870000000000	2562600000000000	5.02e+17	2.05e+17	6.046e+17		96.0927	132.854	116.79	0.369953	1.33434	0.0368005
	2879000000000000	4540000000000000	4610000000000000	2.47e+17	2.69e+17	5.34e+17		106.516	52.5814	50.3085	1.19797	1.12653	0.266046
	3160000000000000	3380000000000000	3480000000000000	3.84e+17	2.3e+17	5.57e+17		97.3915	90.2479	87.0008	0.753112	1.25317	0.191363
mean	3.07967e+15	3329290000000000	3.55087e+15	3.77667e+17	2.34667e+17	5.652e+17	mean	100	91.8945	84.6996	0.773677	1.23801	0.164736
								rel. Photosensitivity (%) normalized to mean (WT) = 3,08E+15 photons/m^2s

## Sheet: Figure 6
	velocity (µm/s)
	100 µM Ca
	WT	WT	C1	C1	C2	C2	C1-E162T	C1-E162T	C2-E123T	C2-E123T	C2-E90Q	C2-E90Q
	1st puls	3rd puls	1st puls	3rd puls	1st puls	3rd puls	1st puls	3rd puls	1st puls	3rd puls	1st puls	3rd puls
	20.6	21.56	20.22	25.25	24.41	49.59	18.24	27.16	46.67	85.85	71.31	113.09
	17.65	18.75	24.9	33.72	29.85	56	20.85	25.11	40.11	79.87	76.12	118.1
	22.03	23.1	21.6	30.92	27.63	54.01	23.05	29.03	41.5	81.73	68.53	108
	velocity (µm/s)
	10 µM Ca
	WT	WT	C1	C1	C2	C2	C1-E162T	C1-E162T	C2-E123T	C2-E123T	C2-E90Q	C2-E90Q
	1st puls	3rd puls	1st puls	3rd puls	1st puls	3rd puls	1st puls	3rd puls	1st puls	3rd puls	1st puls	3rd puls
	14.14	26.24	19.33	25.56	20.11	45.63	15.51	42.39	104.98	104.98	82.19	92.19
	13.04	22.43	14.56	29.73	24.26	57.72	14.95	24.07	91.5	93.4	75.61	87.66
	15.86	21.83	16.49	32.1	23.55	56.67	16.47	31.69	100.3	100.3	76.53	85.52

## Sheet: Figure 7
I_p (pA)
WT	C1	C2	C1-E162T	C2-E123T	C2-E90Q	C2-E90Q + Na
3.26	3.236	6	1.66	1.84	0	1.63
2.43	1.72	5.92	1.7	1.366	0	2.63
2.44	3.637	3.15	3.78	2.66	0	1.24
3.15	9.53	4.21	9.89	1.56	0
7.176	7.757	3.56	2.14	1.01	0
3.35		12.74	4.22	2.138
6.12			2.98	3.75
			3.54	3.77
				5.16
				2.34
tau_on (ms)
WT	C1	C2	C1-E162T	C2-E123T	C2-E90Q	C2-E90Q + Na
2.4	2.07	2.72	1.02	1.43	0	2.87
2.92	2.28	2.14	1.96	1.66	0	2.25
1.06	2.48	1.85	1.39	1.75	0	3
1.44	1.72	1.6	2.07	1.88	0
1.67	1.31	2	1.31	1.82	0
1.81		2.18	2.22	1.92
2.78			2.53	2.27
			1.49	1.89
tau_off (ms)
WT	C1	C2	C1-E162T	C2-E123T	C2-E90Q	C2-E90Q + Na
2.61	3.07	0.84	3.07	0.9	0	1.4
1.45	3.19	2.36	3.19	1.2	0	3.11
1.92	1.01	3.28	1.01	1.02	0	1.02
0.64	2.37	0.83	2.37	2.38	0
3.34	1.11	3.25	1.11	1.25	0
1.13	1.23		1.23	1.6
2.94				0.91
2.66				2.39
				2.35

## Sheet: Supplement Figure 3
C2	CaCl2 pH 7.2	NMGCl	CaCl2 pH 9		CaCl2 pH 7.2	NMGCl	CaCl2 pH 9		C1C2	CaCl2 pH 7.2	NMGCl	CaCl2 pH 9		CaCl2 pH 7.2	NMGCl	CaCl2 pH 9
	I(peak)	I(peak)	I(peak)		I(stat)	I(stat)	I(stat)			I(peak)	I(peak)	I(peak)		I(stat)	I(stat)	I(stat)
	-13.232	-7.62806	-6.919		-2.74207	-1.82631	-1.34544			-3.7459	-12.9403	-8.46942		-2.74169	-10.7342	-3.95342
	-21.0617	-8.9635	-5.41256		-4.16305	-1.83531	-1.15166			-6.26728	-3.49489	-2.40221		-4.71887	-5.00341	-1.00758
	-16.2075	-17.4437	-10.5147		-3.85232	-3.81831	-2.38162			-16.2561	-6.10422	-3.79056		-12.5317	-11.7777	-1.5775
	-13.2808				-2.89743						-15.9697	-10.6584				-4.59115
	-21.64				-4.80581
C2-E90Q	CaCl2 pH 7.2	NMGCl	CaCl2 pH 9		CaCl2 pH 7.2	NMGCl	CaCl2 pH 9		C1C2-E162T	CaCl2 pH 7.2	NMGCl	CaCl2 pH 9		CaCl2 pH 7.2	NMGCl	CaCl2 pH 9
	I(peak)	I(peak)	I(peak)		I(stat)	I(stat)	I(stat)			I(peak)	I(peak)	I(peak)		I(stat)	I(stat)	I(stat)
	-22.7017	-23.7919	-2.13642		-6.61987	-7.89216	-0.32763			-3.43822	-7.53701	-0.05995		-3.35575	-5.02708	-0.29149
	-6.31133	-6.93148	-0.50781		-1.99741	-1.9669	0.1352			-8.12699	-17.3867	-0.65552		-8.17458	-11.7625	-0.30236
	-11.3719	-11.4362	-1.11996		-3.07351	-4.05557	-0.00613			-1.94702	-4.69504	0.17613		-2.41452	-3.34782	-0.17893
	-13.9878	-16.205	-1.61513		-4.24063	-5.32951	-0.25933			-4.26172	-9.69713	-0.26135		-4.54983	-6.49688	-0.27596
C2-E123T	CaCl2 pH 7.2	NMGCl	CaCl2 pH 9		CaCl2 pH 7.2	NMGCl	CaCl2 pH 9
	I(peak)	I(peak)	I(peak)		I(stat)	I(stat)	I(stat)
	-8.22032	-9.75351	0.35737		-5.00588	-6.22076	-0.09062
	-16.468	-16.8441	1.01445		-10.0221	-9.29927	-0.30398
	-8.6334	-9.53228	0.57671		-7.42566	-6.76649	-0.24063
	-5.30832	-8.10626	0.41899		-3.39934	-4.54889	-0.13823
	-3.87952				-2.66553

## Sheet: Supplement Figure 4
C2	C2	C2	C2 E90Q	C2 E90Q	C2 E90Q	C2 E123T	C2 E123T	C2 E123T	C1C2	C1C2	C1C2	C1C2 E162T	C1C2 E162T	C1C2 E162T
NMGCl	CaCl2 pH 7.2	E_rev (mV)
-17.4613	-11.7238	CaCl2 pH 9	NMGCl	CaCl2 pH 7.2	CaCl2 pH 9	NMGCl	CaCl2 pH 7.2	CaCl2 pH 9	NMGCl	CaCl2 pH 7.2	CaCl2 pH 9	NMGCl	CaCl2 pH 7.2	CaCl2 pH 9
-37.1648	-41.2792	-50.9872	-37.5375	-30.433	-68.7459	-20.3798	-15.9015	-75.1532	-16.6081	-17.213	-29.5207	-18.3633	-13.8954	-64.4009
-22.6795	-7.46087	-55.0131	-40.2737	-31.2795	-91.5761	-23.9977	-15.6483	-73.608	-15.2924	-9.72939	-36.9808	-20.4119	-15.761	-73.7672
	-23.4226	-52.4988	-39.3761	-31.4041	-79.5058	-22.3912	-15.8927	-71.8808	-19.3397	-17.6254	-43.335	-17.1775	-12.9374	-69.7095
	-20.1775		-40.5288	-30.167	-67.6217	-31.3405	-20.361	-75.0109			-32.2838	-17.073	-12.4499	-64.6641
							-14.174

## Sheet: Supplement Figure 5
tau(on)	tau(on)	tau(on)	tau(on)	tau(on)	tau(in)	tau(in)	tau(in)	tau(in)	tau(in)	tau(off)	tau(off)	tau(off)	tau(off)	tau(off)
C2	C2 E90Q	C2 E123T	C1C2	C1C2 E162T	C2	C2 E90Q	C2 E123T	C1C2	C1C2 E162T	C2	C2 E90Q	C2 E123T	C1C2	C1C2 E162T
7.328	4.17389	1.85191	5.66969	2.84107	45.545	37.9787	21.8236	52.3115	29.1301	10.4499	20.5615	24.7961	46.4135	26.2352
5.99332	4.34606	2.6571	5.37439	3.00995	42.4911	34.8118	30.7903	52.6664	30.6396	25.5034	29.5919	26.1412	56.5043	14.491
3.11697	3.96998	2.5979	6.38362	2.74002	40.9773	18.3069	23.4603	54.8395	26.2444	13.5231	12.4951	21.5934	42.2803	24.3036
3.49829	3.8349	1.90924	4.6874	3.24001	45.7546	36.7989	22.3488	52.2955	24.8659	27.109	14.1287	21.3875	42.017	18.333
2.89162	3.69751			3.12524	51.5324	29.1547		49.0956	28.8215	14.3379	15.2516		48.0701	10.532
4.14804								48.9464		26.3057			46.2238

## Sheet: Supplement Figure 6
	ratio ChR1/AtpB				ratio ChR2/AtpB
	1	2	mean			1	2	mean
WT	0.952801	1.14983	1.05131		WT	0	0	0
C1	0.898701	1.20199	1.05034		C2	0.610215	0.905686	0.757951
C1-E162T	0.876101	0.741638	0.808869		C2-E123T	0.0355364	0.105261	0.0703986
					C2-E90Q	0.0261742	0.95347	0.489822
					C2-E90R	0	0.0746643	0.0373322
